# Supplementary material for: The Potential Use of Isothermal Amplification Assays for In-Field Diagnostics of Plant Pathogens
Source: Plants (Basel). 2021 Nov 10;10(11):2424. doi: 10.3390/plants10112424 (PMC8621059; doi:10.3390/plants10112424)
Supplement: Supplementary file 1 [file plants-10-02424-s001.zip]

Archive with 1 entries (1 files):
- plants-1389808-supplementary.pdf
